# Supplementary material for: Activin A Limits VEGF-Induced Permeability via VE-PTP
Source: Int J Mol Sci. 2023 May 12;24(10):8698. doi: 10.3390/ijms24108698 (PMC10218593; doi:10.3390/ijms24108698)
Supplement: Supplementary file 1 [file ijms-24-08698-s001.zip]

Archive with 1 entries (1 files):
- ijms-2381018-supplementary.pdf
